# Supplementary material for: Vaginal cytokine profile and microbiota before and after lubricant use compared with condomless vaginal sex: a preliminary observational study
Source: BMC Infect Dis. 2021 Sep 18;21:973. doi: 10.1186/s12879-021-06512-x (PMC8449901; doi:10.1186/s12879-021-06512-x)
Supplement: Supplementary file 2 — Additional file 2: Table S5. Cytokine Concentrations and Metadata. [file 12879_2021_6512_MOESM2_ESM.xls]

## Sheet: Sheet1
sample_id	case_control	control_before	control_after	lubr_before	lubr_after	egf	FGF	eotaxin	GCSF	GM-CSF	INF-alpha	INF-gamma	IL10	IL12p40	IL12p70	IL13	IL17alpha	IL1RA	IL1alpha	IL1beta	IL2	IL3	IL4	IL5	IL6	IL7	IL8	MCP1	IP-10	MIP-1alpha	MIP-1beta	TNF-alpha	TNF-beta	VEGF	TGF-alpha	FLT-3L	Fractalkine	GRO	MCP-3	MDC	PDGFalpha	PDGFab	IL15	sCD40L	IL9	Rantes	match	match_id	race
UAB003_W1D3	1			1	0	70.46	21.58	10	50.24	1.6	19.58	1.6	1.6	11.95	1.6	1.6	1.6	10000	289.91	21.11	1.6	1.6	9.09	1.6	1.6	1.5	1891.07	462.66	253.95	30.22	14.42	1.6	1.6	99.55	36.38	12.79	38.62	5682.07	7.1	224.21	21.52	90.28	1.6	1.5	1.6	13.09	15	23	African American
UAB003_W1D5	1			0	1	43.87	5.8	6.78	21.26	1.6	9.54	1.6	1.6	11.95	1.6	1.6	1.6	10000	29.44	14.13	1.6	1.6	3.76	1.6	1.6	1.5	970.61	22.48	73.14	12.81	9.53	1.6	1.6	25.57	5.13	1.7	20.25	1098.41	7.1	30.2	1.6	12.13	1.6	3.37	1.6	3.58	15	23	African American
UAB005_W9D5	1			1	0	58.43	197.52	16.04	364.96	30.77	30.89	33.7	1.6	121.05	85.64	1.6	14.43	10000	175.51	15.47	10.05	1.6	18.72	1.6	3.31	5.56	1432.39	83.97	172.62	12.58	35.18	4.19	4.03	147.98	30.1	21.6	153.13	5983.38	62.72	204.18	170.21	135.54	7.5	33.99	4.35	7.15	10	131	African American
UAB005_W9D7	1			0	1	54.01	5.8	5.3	15.93	1.6	2.92	1.6	1.6	1.3	1.6	1.6	1.6	10000	150.19	4.41	1.6	1.6	7.75	1.6	1.6	1.5	523.54	12.21	37.14	6.27	7.57	1.6	1.6	8.6	5.07	1.7	7.5	689.16	7.1	103.82	3.38	1.5	1.6	1.5	1.6	1.6	10	131	African American
UAB008_W2D3	1			1	0	46.76	5.8	8.52	58.59	1.6	33.99	1.6	1.6	6.08	1.6	1.6	1.6	10000	432.35	3.86	1.6	1.6	8.42	1.6	1.6	1.5	595.79	141.42	36.47	4.09	1.5	1.6	1.6	52.07	14.17	12.79	7.5	1300.69	17.85	115.38	1.6	12.13	1.6	1.5	1.6	4.46	12	15	African American
UAB008_W2D5	1			0	1	85.33	362.4	15.77	70.4	48.25	61.51	22.88	4.69	109.66	100.61	5.5	17.01	10000	2829.17	125.52	9.29	1.6	6.42	1.6	4.84	7.24	1223.1	30.72	30.84	12.34	26.42	6.63	4.62	119.56	20.77	39.01	144.46	1871.9	74.79	113.78	7.81	72.53	8.52	26	8.65	4.67	12	15	African American
UAB013_W6D2	1			1	0	209.02	391.71	23.79	704.22	89.77	224.02	52.02	5.81	195.06	284.3	11.93	53.96	10000	227.76	133.79	26.19	1.6	23.7	1.6	18.49	11.89	1831.56	62.95	35.88	13.27	72.8	10.54	5.64	202.3	28.95	33.77	214.47	866.86	104.97	44.41	9.61	229.2	29.85	99.88	21.72	5.83	18	58	African American
UAB013_W6D4	1			0	1	672.77	90.59	10.46	659	6.73	27.93	4.89	4.17	27.2	11.12	7.81	4.3	10000	574.54	576.56	1.6	1.6	18.06	1.6	6.3	3.43	6815.09	100.86	46.27	23.78	10.41	1.6	1.6	65.15	8.72	18.48	69.53	1751.75	25.31	300.57	12.87	41.49	1.6	5.12	1.6	8.35	18	58	African American
UAB015_W2D1	0	1	0			55.64	5.8	7.79	32.44	1.6	20.42	1.6	1.6	2.92	1.6	1.6	1.6	10000	180.67	1.6	1.6	1.6	14.4	1.6	1.6	1.5	69.16	6.62	18.57	3.93	1.5	1.6	1.6	43.5	6.74	8.7	38.62	52.2	7.1	62	1.6	8.62	1.6	1.5	1.6	1.6	12	8	African American
UAB015_W2D3	0	0	1			50.31	32.61	7.07	57.21	1.6	54.93	1.6	1.6	6.08	1.6	1.6	1.6	10000	1092.28	28.1	1.6	1.6	52.21	1.6	1.6	1.5	366.93	12.76	113.02	5.25	1.5	1.6	1.6	65.15	6.88	14.41	65.91	51.61	7.1	156.1	3.41	15.95	1.6	1.5	1.6	5.41	12	8	African American
UAB018_W1D2	0	1	0			228.16	5.8	1.6	1.4	1.6	1.5	1.6	1.6	1.3	1.6	1.6	1.6	10000	30.39	1.6	1.6	1.6	1.5	1.6	1.6	1.5	137.52	65.55	75.51	1.6	1.5	1.6	1.6	22.55	6.33	1.7	14.95	552.5	7.1	57.63	1.6	1.5	1.6	1.5	1.6	1.6	20	60	African American
UAB018_W1D5	0	0	1			101.15	5.8	3.46	1.4	1.6	1.5	1.6	1.6	2.92	1.6	1.6	1.6	10000	102.73	1.6	1.6	1.6	1.5	1.6	1.6	1.5	475.52	23.96	401.31	5.52	1.5	1.6	1.6	28.31	19.61	1.7	22.75	4393.39	7.1	158.15	10.02	16.33	1.6	1.5	1.6	1.6	20	60	African American
UAB020_W4D6	0	1	0			32.41	5.8	1.6	1.4	1.6	1.5	1.6	1.6	1.3	1.6	1.6	1.6	10000	62.55	1.6	1.6	1.6	1.5	1.6	1.6	1.5	22.58	3.47	12.91	1.6	1.5	1.6	1.6	8.6	6.54	1.7	7.5	91.82	7.1	64.84	1.6	13.28	1.6	1.5	1.6	1.6	21	118	African American
UAB020_W5D1	0	0	1			11.27	5.8	1.6	3.71	1.6	1.5	1.6	1.6	1.3	1.6	1.6	1.6	10000	29.12	1.6	1.6	1.6	1.5	1.6	1.6	1.5	47.16	1.6	8.9	1.6	1.5	1.6	1.6	8.6	10.94	1.7	7.5	27.24	7.1	46.02	1.6	9.02	1.6	1.5	1.6	1.6	21	118	African American
UAB021_W5D6	1			1	0	13.16	5.8	1.6	18.08	1.6	9.54	1.6	1.6	3.98	1.6	1.6	1.6	10000	92.1	1.6	1.6	1.6	12.08	1.6	1.6	1.5	25.34	16.03	14.73	1.6	1.5	1.6	1.6	43.5	5.28	8.7	22.75	28.62	7.1	79.28	1.6	1.5	1.6	1.5	1.6	3.13	24	90	African American
UAB021_W6D1	1			0	1	8.23	5.8	4.25	69.5	1.6	19.07	1.6	1.6	10.23	1.6	1.6	1.6	10000	204.93	1.6	1.6	1.6	18.39	1.6	3.93	1.5	256.96	742.78	271.45	5.52	3.87	1.6	1.6	77.56	7.8	19.02	48.85	653.1	18.66	536.43	3.41	19.33	1.6	1.5	1.6	33.35	24	90	African American
UAB023_W1D4	0	1	0			143.75	46.84	5.74	45.76	1.6	9.9	1.6	1.6	13.31	1.6	1.6	1.6	10000	361.09	43.15	1.6	1.6	1.5	1.6	1.6	1.5	562.82	30.54	101.23	4.98	7.06	1.6	1.6	47.08	1.6	1.7	38.62	598.67	16.58	46.38	1.6	8.23	1.6	4.47	1.6	5.72	15	3	African American
UAB023_W1D6	0	0	1			426.27	38.64	4.03	461.73	27.11	1130.69	1.6	1.6	31.23	4.78	93.46	1.6	10000	467.67	18.16	1.6	1.6	10.42	1.6	1.6	24.67	655.58	25.21	39.61	3.76	4.31	1.6	1.6	52.87	8.37	5.91	20.25	232.49	7.1	8.19	4.93	121.56	11.49	1.5	1.6	4.56	15	3	African American
UAB027_W10D4	1			1	0	42.52	5.8	3.58	51.64	1.6	5.56	1.6	1.6	1.3	1.6	1.6	1.6	10000	269.72	49.24	1.6	1.6	13.74	1.6	8.84	1.5	772.54	75.96	47.04	102.53	41.08	1.6	1.6	63.13	5.51	1.7	58.51	269.8	7.1	281.98	5.22	30.72	1.6	1.5	1.6	86.38	22	34	African American
UAB027_W10D6	1			0	1	79.78	52.42	1.6	19.94	1.6	12.71	1.6	1.6	3.98	3.48	1.6	1.6	10000	736.59	181.38	1.6	1.6	1.5	1.6	1.6	1.5	491.59	13.17	8.16	8.05	10.7	1.6	1.6	8.6	1.6	4.79	17.65	117.13	7.1	84.96	54.84	9.8	1.6	1.5	1.6	4.13	22	34	African American
UAB029_W3D6	1			1	0	9	21.58	8.19	52.34	1.6	7.03	1.6	1.6	6.78	1.6	1.6	1.6	10000	41.67	16.39	1.6	1.6	9.09	1.6	7.28	1.5	1569.13	7.46	37.64	6.86	10.35	1.6	1.6	67.78	32.96	4.79	46.86	2188.47	7.1	33.25	1.6	26.35	1.6	1.5	1.6	6.34	31	93	White
UAB029_W4D1	1			0	1	9.09	5.8	1.6	30.45	1.6	2.92	1.6	1.6	1.3	1.6	1.6	1.6	10000	6.88	1.6	1.6	1.6	4.43	1.6	1.6	1.5	559.27	4.06	18.57	1.6	1.5	1.6	1.6	35.48	21.72	1.7	7.5	1132.9	7.1	24.32	1.6	8.23	1.6	1.5	1.6	1.6	31	93	White
UAB030_W5D7	0	1	0			9.55	5.8	1.6	17.55	1.6	1.5	1.6	1.6	2.92	1.6	1.6	1.6	10000	330.01	1.6	1.6	1.6	10.42	1.6	1.6	1.5	86.42	57.63	11.11	1.6	1.5	1.6	1.6	20.91	1.6	1.7	7.5	293.69	7.1	120.75	1.6	10.58	1.6	1.5	1.6	1.6	26	39	Hispanic
UAB030_W6D2	0	0	1			16.01	5.8	1.6	1.4	1.6	1.5	1.6	1.6	1.3	1.6	1.6	1.6	533.38	4.06	1.6	1.6	1.6	1.5	1.6	1.6	1.5	1.6	1.6	1.3	1.6	1.5	1.6	1.6	8.6	1.6	1.7	7.5	7.6	7.1	1.8	1.6	1.5	1.6	1.5	1.6	1.6	26	39	Hispanic
UAB034_W8D1	0	1	0			78.49	5.8	1.6	24.62	1.6	1.5	1.6	1.6	1.3	1.6	1.6	1.6	10000	83.87	1.6	1.6	1.6	4.43	1.6	1.6	1.5	142.77	1677.26	198.1	1.6	1.5	1.6	1.6	25.57	6.07	1.7	14.95	1429.67	7.1	216.9	85.68	24.89	1.6	1.5	1.6	1.6	22	27	African American
UAB034_W8D3	0	0	1			10	5.8	1.6	1.4	1.6	1.5	1.6	1.6	1.3	1.6	1.6	1.6	10000	42.18	1.6	1.6	1.6	3.43	1.6	1.6	1.5	31.68	128.64	71.68	1.6	1.5	1.6	1.6	22.55	4.89	1.7	7.5	176.28	7.1	103.67	11.13	1.5	1.6	1.5	1.6	1.6	22	27	African American
UAB039_W4D4	1			1	0	29.11	38.9	8.53	700.41	1.6	8.2	1.6	1.6	5.88	1.6	1.6	1.6	10000	282.9	11.95	1.6	1.6	25.03	1.6	10.35	5.37	501.58	195.71	398.66	12.43	42.23	1.6	1.6	35.89	4.37	14.5	50.6	548.51	20.67	65.62	15	16.54	1.6	1.6	1.6	18.92	26	30	Hispanic
UAB039_W4D7	1			0	1	10.85	38.9	8.11	1772.59	9	35.12	5.3	1.6	24.3	9.69	1.6	3.66	10000	63.2	4.17	1.6	1.6	22.83	1.6	17.48	5.7	226.28	152.99	87.68	6.94	18.38	1.6	1.6	52.89	5.98	19.84	71.03	3168.92	29.43	45.91	6.2	27.81	1.6	8.59	1.6	6.81	26	30	Hispanic
UAB040_W6D5	0	1	0			13.31	38.9	8.53	53.58	1.6	12.75	3.64	1.6	9.73	1.6	1.6	1.6	10000	74.34	33.76	1.6	1.6	11.32	1.6	1.6	1.5	1674.09	11.81	277.88	5.66	7.57	1.6	1.6	28.82	14.61	7.3	39.36	5383.55	15.35	20.44	1.6	8.28	1.6	1.6	1.6	6.26	16	82	African American
UAB040_W6D7	0	0	1			62.07	38.9	6.48	53.31	1.6	5.43	1.6	1.6	5.88	1.6	1.6	1.6	10000	54.55	39.18	1.6	1.6	25.91	1.6	1.6	4.79	1420.37	22.42	170.95	5.86	5.57	1.6	1.6	23.78	4.96	7.3	33.34	2566.52	7.4	30.05	1.6	13.94	1.6	1.6	1.6	1.6	16	82	African American
UAB044_W7D5	1			1	0	21.18	100.68	19.09	2856.36	9.54	58.87	8.81	3.88	28.34	13.01	5.24	7.09	10000	299.06	392.38	1.6	1.6	32.48	1.6	62.4	10.27	9683.39	20.77	77.96	133.67	92.88	11.16	1.6	92.84	6.37	19.44	139.79	3574.55	35.84	68.03	3.94	39.92	4.05	12.49	1.6	8.94	32	115	White
UAB044_W7D7	1			0	1	67.37	38.9	10.53	1593.94	1.6	19.78	3.84	1.6	7.43	1.6	1.6	1.6	10000	388.15	93.31	1.6	1.6	15.77	1.6	25.94	8	6322.02	8.84	132.36	17.1	16.07	1.6	1.6	47.45	6.12	7.3	71.03	3080.85	7.4	302.95	11.45	19.84	1.6	1.6	1.6	1.6	32	115	White
UAB047_W1D4	1			1	0	41.28	38.9	7.96	6.5	1.6	8.69	1.6	1.6	8.58	1.6	1.6	1.6	10000	102.68	1.6	1.6	1.6	15.77	1.6	1.6	3.66	328.52	22.54	29.83	1.8	1.6	1.6	1.6	37.39	23.91	17.33	26.95	1867.96	7.4	65.62	1.6	63.31	1.6	1.6	1.6	3.32	34	124	White
UAB047_W1D6	1			0	1	22.95	38.9	7.21	13.81	1.6	7.95	1.6	1.6	11.63	1.6	1.6	1.6	10000	92.8	1.6	1.6	1.6	9.98	1.6	1.6	4.05	160.11	25.18	30.68	1.8	1.6	1.6	1.6	22.91	23.82	7.3	55.92	1791.85	19.8	63.36	13.6	44.5	1.6	1.6	1.6	1.6	34	124	White
UAB058_W8D6	0	1	0			174.07	79.54	8.46	147.4	4.23	8.44	4.67	1.6	14.27	5.27	1.6	1.6	10000	136.51	130.28	1.6	1.6	21.07	1.6	13.05	3.66	1791.45	483.08	96.08	36.39	25.92	12.84	1.6	41.8	7.15	7.3	71.03	461.08	14.79	58.44	7.72	38.15	1.6	4.85	1.6	34.43	18	13	African American
UAB058_W9D1	0	0	1			190.29	38.9	13.46	43.24	1.6	85.2	3.84	1.6	3.13	1.6	1.6	1.6	10000	267.64	3.99	1.6	1.6	35.11	1.6	1.6	4.91	687.02	15.1	147.78	5.25	10.82	1.6	1.6	44.65	21.54	7.3	55.92	472.98	16.95	92.01	1.6	10.56	1.6	1.6	1.6	5.7	18	13	African American
UAB059_W3D2	0	1	0			36.54	38.9	8.39	51.43	4.85	16.87	1.6	1.6	15.02	6.05	1.6	3.3	10000	50.51	1.6	1.6	1.6	47.73	1.6	1.6	4.55	411.96	517.92	23.74	5.86	12.67	1.6	1.6	38.88	3.7	7.3	66.12	979.61	22.34	34.8	6.11	18.38	1.6	6.25	1.6	1.6	13	64	African American
UAB059_W3D4	0	0	1			62.24	38.9	8.94	57.57	1.6	22.2	5.09	1.6	11.25	6.94	1.6	1.6	10000	57.93	1.6	1.6	1.6	19.31	1.6	1.6	5.91	319.03	247.44	46.71	5.66	13.43	1.6	1.6	56.85	5.95	16.43	82.87	1554.68	18.89	91.94	8.77	15.43	1.6	6.25	1.6	1.6	13	64	African American
UAB060_W1D2	1			1	0	17.15	77.7	9.92	77.95	5.04	16.42	5.61	1.6	15.39	3.96	6	3.5	10000	619.57	7.32	1.6	1.6	19.31	1.6	1.6	9.94	5145.19	71.47	58.23	9.07	6.79	43.36	1.6	49.51	31.64	16.43	105.08	10000	16.43	106.42	7.25	25.29	1.6	3.42	1.6	4.54	20	18	African American
UAB060_W1D4	1			0	1	1.6	38.9	8.94	105.03	1.6	7.46	3.84	1.6	12.38	6.68	3.64	1.6	10000	777.25	9.34	1.6	1.6	12.21	1.6	1.6	4.79	184.8	16.6	11.13	1.8	7.26	1.6	1.6	29.63	11.44	23.24	20.03	95.66	7.4	75.78	17.23	60.54	1.6	4.56	1.6	189.08	20	18	African American
UAB063_W4D4	1			1	0	37.51	38.9	6.64	23	4.1	10.14	1.6	1.6	7.04	5.01	1.6	3.38	10000	84.7	49.89	1.6	1.6	10.43	1.6	1.6	4.55	508.48	5.67	109.65	4.1	6.95	1.6	1.6	27.18	5.88	18.19	66.12	266.54	7.4	209.46	1.6	3.97	1.6	4.42	1.6	5.41	7	91	African American
UAB063_W4D6	1			0	1	82.52	78.63	6.73	70.84	4.67	10.38	5.09	1.6	12.01	5.66	3.22	3.26	10000	555.17	47.24	1.6	1.6	16.65	1.6	1.6	3.79	1860.09	15.56	291.58	1.8	14.07	1.6	1.6	43.94	11.09	14.5	6.1	1049.34	7.4	326.72	3.62	12.82	1.6	5.55	1.6	14.34	7	91	African American
UAB064_W1D3	1			1	0	65.55	38.9	7.29	8.68	1.6	23.72	1.6	1.6	12.01	1.6	4.65	1.6	10000	1892.02	1.6	1.6	1.6	9.09	1.6	1.6	4.05	88.36	4.35	14.58	1.8	1.6	1.6	1.6	29.63	18.32	18.19	16.28	257	7.4	132.14	1.6	11.69	1.6	1.6	1.6	1.6	13	59	African American
UAB064_W1D5	1			0	1	62.34	38.9	3.88	1.5	1.6	4.64	1.6	1.6	7.43	1.6	1.6	1.6	10000	871.39	1.6	1.6	1.6	8.64	1.6	1.6	1.5	33.91	1.7	15	1.8	1.6	1.6	1.6	19.29	5.17	7.3	12.22	46.78	7.4	27.47	1.6	2.76	1.6	1.6	1.6	1.6	13	59	African American
UAB070_W2D1	0	1	0			15.55	38.9	8.39	42.13	3.48	26.3	4.15	1.6	10.11	4.49	5.88	1.6	10000	13.76	6.1	1.6	1.6	28.98	1.6	1.6	1.5	1888.01	72.75	67.81	37.67	36.72	1.6	1.6	48.83	18.41	7.3	66.12	858.44	19.8	24.56	1.6	19.11	1.6	4.28	1.6	11.21	17	128	African American
UAB070_W2D3	0	0	1			111.11	38.9	6.13	33.66	1.6	18.22	1.6	5.34	1.6	1.6	7	1.6	10000	18.24	1.6	1.6	1.6	12.21	1.6	1.6	9.69	486.95	40.78	65.46	5.66	12.11	1.6	1.6	35.89	32.18	7.3	53.28	725.08	7.4	16.96	3.28	20.21	1.6	1.6	1.6	9.19	17	128	African American
UAB075_W6D2	1			1	0	44.32	37.6	5.36	24.81	1.6	1.4	1.6	1.6	13.15	1.6	1.6	1.6	10000	182.49	1.6	1.6	1.6	1.2	1.6	1.5	3.97	535.59	6.58	38.31	4.75	6.62	1.6	1.6	42.85	4.88	7.3	50.3	738.32	6.1	29.41	1.6	20.42	1.6	1.5	1.6	1.5	25	86	African American
UAB075_W6D4	1			0	1	82.55	37.6	7.19	108.14	1.6	28.03	1.6	1.6	6.6	1.6	3.11	1.6	10000	727.35	30.24	1.6	1.6	1.2	1.6	1.5	6.11	1776.65	74.43	89.82	13.79	9.08	1.6	1.6	70.11	10.68	7.3	50.3	4375.69	13.2	104.61	47.75	86.53	1.6	1.5	1.6	6.91	25	86	African American
UAB082_W3D2	1			1	0	51.42	80.14	8.22	42.12	8.62	68.7	4.69	1.6	29.12	10.08	3.54	5.04	10000	194.73	3.96	1.6	1.6	5.68	1.6	1.5	10.85	268.87	12.4	140.12	9.68	18.58	1.6	1.6	96.68	11.09	20.65	106.47	458.31	27.78	117.81	79.9	28.74	1.6	7.74	1.6	6.74	16	40	African American
UAB082_W3D4	1			0	1	22.83	37.6	1.6	27.03	1.6	27.29	1.6	1.6	6.6	1.6	1.6	1.6	10000	93.57	1.6	1.6	1.6	4.15	1.6	1.5	7.88	202.61	6.42	63.04	4.45	8.68	1.6	1.6	76.49	6.16	7.3	50.3	166.33	6.1	114.77	15.23	12.83	1.6	1.5	1.6	4.57	16	40	African American
UAB086_W9D3	0	1	0			75.69	37.6	4.31	9.9	1.6	1.4	1.6	1.6	6.6	1.6	1.6	1.6	10000	119.97	1.6	1.6	1.6	5.68	1.6	1.5	3.72	5.23	139.82	110.25	1.7	1.5	1.6	1.6	9.8	1.6	7.3	50.3	392.33	6.1	19.17	1.6	1.4	1.6	1.5	1.6	1.5	25	75	African American
UAB086_W9D5	0	0	1			28.86	37.6	1.6	9.9	1.6	1.4	1.6	1.6	6.6	1.6	1.6	1.6	10000	73.48	1.6	1.6	1.6	1.2	1.6	1.5	1.5	17.52	367.02	112.24	1.7	4.58	1.6	1.6	40.08	1.6	7.3	50.3	555.71	6.1	34.26	3.54	21.67	1.6	1.5	1.6	3.39	25	75	African American
UAB087_W3D2	1			1	0	25.24	37.6	4.31	9.9	1.6	17.93	1.6	1.6	6.6	1.6	1.6	1.6	10000	107.19	1.6	1.6	1.6	1.2	1.6	1.5	5.11	549.19	501.58	211.82	4.45	1.5	1.6	1.6	35.3	6.16	7.3	50.3	528.72	6.1	100.64	11.12	25.01	1.6	1.5	1.6	10.81	28	120	White
UAB087_W3D4	1			0	1	157.35	37.6	3.39	9.9	1.6	29.47	1.6	1.6	14.46	1.6	4.95	1.6	10000	127.8	1.6	1.6	1.6	14.63	1.6	1.5	7.88	836.08	158.21	261.9	1.7	7.35	1.6	1.6	63.91	15.61	7.3	50.3	796.6	6.1	157.23	300.59	22.09	1.6	1.5	1.6	44.48	28	120	White
UAB090_W8D1	0	1	0			1.7	37.6	1.6	9.9	1.6	1.4	1.6	1.6	6.6	1.6	1.6	1.6	6347.31	93.62	1.6	1.6	1.6	1.2	1.6	1.5	1.5	118.86	23.49	1187.89	1.7	1.5	1.6	1.6	45.4	3.9	7.3	50.3	85.81	6.1	114.3	1.6	13.68	1.6	1.5	1.6	2.97	24	21	African American
UAB090_W8D3	0	0	1			5.76	37.6	4.02	9.9	1.6	1.4	1.6	1.6	6.6	1.6	1.6	1.6	5382.07	90.88	1.6	1.6	1.6	1.2	1.6	1.5	3.46	343.03	3.35	272.29	1.7	1.5	1.6	1.6	9.8	1.6	7.3	50.3	28.07	13.2	134.11	1.6	12.4	1.6	1.5	1.6	3.39	24	21	African American
UAB091_W2D2	0	1	0			199.07	634.45	37.47	395.07	149.58	225.6	167.02	33.06	557.32	431.41	38.35	86.79	10000	146.65	95	84.89	1.6	109.82	5.31	65.48	45.22	3406.25	579.31	1558.66	62.79	178.65	75.12	33.22	1098.06	73.98	87.98	809.36	1047.36	208.86	878.84	416.49	570.26	71.86	297.88	54.66	35.14	7	63	African American
UAB091_W2D4	0	0	1			98.99	328.99	11.23	639.07	29.82	41.69	5.94	5.88	31.83	14.9	7.58	1.6	10000	223.25	565.44	3.36	1.6	2.45	1.6	225.47	15.69	10000	179.87	94.11	287.96	198.08	52.75	1.6	179.69	6.51	22.25	126.06	4660.41	35.3	449.51	169.39	473.57	3.92	170.03	1.6	3877.67	7	63	African American
UAB093_W2D3	0	1	0			24.82	37.6	1.6	57.83	1.6	1.4	1.6	1.6	6.6	1.6	1.6	1.6	10000	24.15	1.6	1.6	1.6	1.2	1.6	5.24	4.45	226.79	784.93	314	1.7	5.81	1.6	1.6	33.48	1.6	7.3	50.3	1576.33	24.27	81.02	5.44	32.04	1.6	1.5	1.6	1.5	31	29	White
UAB093_W2D5	0	0	1			129.49	37.6	4.73	92.09	1.6	1.4	1.6	1.6	6.6	1.6	1.6	1.6	10000	45.64	1.6	1.6	1.6	1.2	1.6	1.5	6.3	389.31	179.19	186.71	8.14	1.5	1.6	1.6	56.04	1.6	7.3	50.3	2816.42	28.25	79.86	1.6	10.27	1.6	1.5	1.6	3.18	31	29	White
UAB094_W4D7	1			1	0	168.01	37.6	12.94	53.34	1.6	139.05	1.6	1.6	6.6	1.6	1.6	1.6	10000	54.21	1.6	1.6	1.6	1.2	1.6	1.5	1.5	263.75	111.37	75.8	1.7	3.86	1.6	1.6	29.25	1.6	7.3	50.3	217.64	6.1	71.05	1.6	10.69	1.6	1.5	1.6	1.5	37	104	White
UAB094_W5D2	1			0	1	64.45	37.6	6.89	257.88	1.6	4.13	1.6	1.6	18.21	1.6	1.6	1.6	10000	151.55	13.31	1.6	1.6	11.04	1.6	15.55	6.49	837.96	1025.13	381.16	7.76	13.23	1.6	1.6	70.11	1.6	14.5	50.3	2470.56	28.25	158.52	228.88	23.34	1.6	1.5	1.6	26.18	37	104	White
UAB095_W3D3	1			1	0	56.92	37.6	6.16	212.02	4.47	37.75	1.6	1.6	15.1	4.06	3.79	1.6	10000	73.63	30.12	1.6	1.6	51.73	1.6	11.34	7.2	1871.62	406.79	273.27	9.84	10.42	1.6	1.6	73.01	5.25	19.53	50.3	1126.4	6.1	138.47	8.07	39.43	1.6	1.5	1.6	10.35	35	106	White
UAB095_W3D5	1			0	1	19.22	37.6	8.91	2835.35	4.73	10.26	3.18	1.6	29.67	1.6	1.6	4.07	10000	194.53	106.47	1.6	1.6	2.45	1.6	109.71	8.36	3888.98	303.35	219.13	39.94	14.69	1.6	1.6	123.75	4.48	7.3	50.3	10000	20.8	99.36	3.39	46.77	1.6	1.5	1.6	11.27	35	106	White
UAB099_W4D7	1			1	0	6.48	37.6	4.31	50.09	1.6	1.4	1.6	1.6	6.6	1.6	1.6	1.6	10000	87.3	1.6	1.6	1.6	1.2	1.6	1.5	4.45	688.22	170.81	186.46	1.7	5.23	1.6	1.6	47.77	3.78	7.3	50.3	2967.25	6.1	45.5	1.6	16.64	1.6	1.5	1.6	6.21	30	132	White
UAB099_W5D2	1			0	1	67.26	37.6	6.27	65.68	1.6	1.4	1.6	1.6	6.6	1.6	1.6	1.6	10000	324.77	3.45	1.6	1.6	1.2	1.6	1.5	6.67	1519.92	63.18	539.8	6.74	3	1.6	1.6	9.8	11.47	7.3	50.3	10000	6.1	93.08	1.6	18.32	1.6	1.5	1.6	7.42	30	132	White
UAB104_W4D3	0	1	0			69.83	37.6	4.73	9.9	1.6	23.15	1.6	1.6	6.6	1.6	1.6	1.6	10000	72.01	1.6	1.6	1.6	1.2	1.6	1.5	1.5	154.47	7.64	34.24	1.7	1.5	1.6	1.6	36.99	1.6	7.3	50.3	180.99	6.1	9.58	7.12	1.4	1.6	1.5	1.6	1.5	37	94	White
UAB104_W4D5	0	0	1			186.08	37.6	6.38	28.13	1.6	40.39	1.6	1.6	6.6	1.6	1.6	1.6	10000	153.18	6.74	1.6	1.6	1.2	1.6	1.5	1.5	557.52	5.57	37.07	1.7	1.5	1.6	1.6	54.12	3.9	7.3	50.3	144.14	6.1	18.88	47.99	29.15	1.6	1.5	1.6	1.5	37	94	White
UAB106_W9D1	0	1	0			199.82	91.12	8.48	948.84	5.74	47.38	3.93	1.6	14.46	8.41	8.66	1.6	10000	297.98	188.46	1.6	1.6	30.28	1.6	20.58	9.13	3445.9	55.01	281.6	148.02	135.47	6.7	1.6	87.38	3.66	7.3	50.3	815.86	21.42	42.02	3.62	27.5	1.6	1.5	1.6	12.34	35	95	White
UAB106_W9D3	0	0	1			40.64	37.6	5.24	122.93	1.6	14.03	1.6	1.6	6.6	1.6	1.6	1.6	10000	75.68	9.77	1.6	1.6	13.46	1.6	1.5	1.5	721.57	11.03	73.08	27.6	30.53	1.6	1.6	35.3	1.6	7.3	50.3	203.47	6.1	21.41	1.6	5.06	1.6	1.5	1.6	3.79	35	95	White
UAB115_W7D7	0	1	0			11.54	40.5	7.67	323.37	1.6	10	1.6	1.6	1.9	1.7	1.6	5.95	10000	125.52	73.27	1.6	1.6	25.87	1.6	5.32	9.2	6490.86	62.13	3859.78	14.31	16.09	1.6	1.6	120.3	34.86	15.48	47.6	10000	12.26	110.67	3.37	31.21	1.6	1.6	1.6	25.35	32	44	White
UAB115_W8D2	0	0	1			29.59	40.5	11.05	1883.88	4.13	33.28	3.62	1.6	27.5	1.7	6.95	4.59	10000	254.31	768.19	1.6	1.6	26.93	1.6	16.26	14.4	8632.51	167.75	1219.21	40.55	33.11	5.75	1.6	103.34	10.72	22.56	103.93	10000	20.8	57.5	34.94	38.11	1.6	1.6	1.6	13.48	32	44	White
UAB117_W8D6	1			1	0	131.51	40.5	5.34	24.52	1.6	35.28	1.6	1.6	1.9	1.7	1.6	1.6	10000	87.04	1.6	1.6	1.6	10.2	1.6	1.5	11.99	62.91	9.05	95.05	1.7	9.7	1.6	1.6	47.51	9.97	7.1	47.6	107.35	8.67	58.57	1.6	7.3	1.6	1.6	1.6	1.6	6	123	African American
UAB117_W9D1	1			0	1	86.72	40.5	1.7	1.3	1.6	10	1.6	1.6	1.9	1.7	1.6	1.6	10000	103.82	1.6	1.6	1.6	10.2	1.6	1.5	1.4	228.07	17.95	76.77	1.7	6.27	1.6	1.6	9.3	7.86	7.1	47.6	159.38	1.2	187.38	1.6	18.17	1.6	1.6	1.6	3.5	6	123	African American
UAB118_W3D3	1			1	0	24.68	40.5	3.31	7.87	1.6	10	1.6	1.6	1.9	1.7	1.6	1.6	10000	110.03	1.6	1.6	1.6	10.2	1.6	1.5	1.4	94.86	9.05	87.27	5.17	7.38	1.6	1.6	42.36	3.58	14.18	47.6	185.81	8.67	32.41	1.6	7.3	1.6	1.6	1.6	1.6	21	20	African American
UAB118_W3D5	1			0	1	47.33	40.5	3.98	1.3	1.6	10	1.6	1.6	1.9	1.7	1.6	1.6	10000	194.1	1.6	1.6	1.6	10.2	1.6	1.5	1.4	81.24	6.59	94.31	3.67	2.74	1.6	1.6	9.3	5.27	7.1	47.6	242.96	2.47	53.6	1.6	7.3	1.6	1.6	1.6	1.6	21	20	African American
UAB120_W1D4	0	1	0			6.61	40.5	3.98	1.3	1.6	260.23	1.6	1.6	1.9	1.7	1.6	1.6	10000	511.92	12.44	1.6	1.6	10.2	1.6	1.5	7.19	157.36	1.6	23.27	4.95	2.74	1.6	1.6	34.99	5.04	16.1	47.6	17.33	8.67	82.8	1.6	7.3	1.6	1.6	1.6	3.89	28	87	White
UAB120_W1D6	0	0	1			21.06	40.5	4.56	11.12	1.6	180.4	1.6	1.6	1.9	1.7	1.6	1.6	10000	745.28	18.55	1.6	1.6	49.07	1.6	1.5	1.4	265.3	1.6	11.99	3.37	5.32	1.6	1.6	45	3.31	24.43	47.6	29.74	2.47	75.19	9.5	43.94	1.6	1.6	1.6	4.08	28	87	White
UAB123_W3D6	0	1	0			19.11	40.5	4.28	51.39	1.6	77.24	1.6	1.6	24.03	1.7	1.6	1.6	10000	889.57	3.51	1.6	1.6	10.2	1.6	1.5	5.3	249.83	120.1	15.2	4.47	5.32	1.6	1.6	25.85	1.6	18.43	47.6	18.28	7.55	126.66	5.07	38.11	1.6	1.6	1.6	9.95	6	117	African American
UAB123_W4D1	0	0	1			15.67	40.5	1.7	7.87	1.6	34.28	1.6	1.6	22.85	1.7	1.6	1.6	10000	1031.68	1.6	1.6	1.6	10.2	1.6	1.5	1.4	4.69	1.6	13.65	1.7	1.4	1.6	1.6	9.3	1.6	7.1	47.6	19.79	6.27	6.32	1.6	7.3	1.6	1.6	1.6	1.6	6	117	African American
UAB124_W1D6	0	1	0			8.93	40.5	6.99	19.1	1.6	24.89	1.6	1.6	6.14	1.7	1.6	1.6	10000	147.18	6.88	1.6	1.6	10.2	1.6	1.5	1.4	1265.94	18.26	70.62	6.2	8.37	1.6	1.6	40.98	1.6	7.1	47.6	753.95	13.75	41.52	1.6	44.36	1.6	1.6	1.6	6.07	34	47	White
UAB124_W2D1	0	0	1			15.35	40.5	4.83	19.89	1.6	59.05	1.6	1.6	7.58	1.7	1.6	1.6	10000	257.17	1.6	1.6	1.6	10.2	1.6	1.5	1.4	1380.47	59.79	220.82	5.6	1.4	1.6	1.6	43.7	5.63	7.1	47.6	1525.17	6.27	122.1	12.14	31.65	1.6	1.6	1.6	7.25	34	47	White
UAB128_W3D3	1			1	0	42.06	40.5	6.79	96.63	1.6	10	1.6	1.6	4.63	1.7	1.6	1.6	10000	212.11	1.6	1.6	1.6	10.2	1.6	1.5	8.35	514.77	12.64	334.91	5.81	2.74	1.6	1.6	29.81	10.55	21.58	47.6	2135.45	2.47	172	1.6	68.43	1.6	1.6	1.6	17.07	17	70	African American
UAB128_W4D1	1			0	1	64.42	40.5	7.29	440.22	1.6	27.76	1.6	1.6	8.99	1.7	1.6	1.6	10000	224.38	1.6	1.6	1.6	31.06	1.6	4.22	12.83	719.64	57.05	671.7	7.78	1.4	1.6	1.6	51.08	9.94	15.48	47.6	6570.83	13.03	233.42	17.3	48.43	1.6	1.6	1.6	11.15	17	70	African American
UAB131_W2D2	0	1	0			11	103.65	7.57	184.22	6.59	23.79	1.6	1.6	47.65	6.61	1.6	3.47	10000	733.97	43.95	1.6	1.6	10.2	1.6	1.5	4.67	646.63	20	38.28	7.11	17.85	1.6	1.6	54.43	6.68	26.63	47.6	335.6	27.05	96.16	1.6	20.15	3.9	6.23	1.6	10.85	10	5	African American
UAB131_W2D4	0	0	1			31.42	40.5	5.58	46.19	1.6	10	1.6	1.6	1.9	1.7	1.6	1.6	10000	510	1.6	1.6	1.6	30.04	1.6	1.5	7.67	677.18	16.58	530.69	7.29	11.09	1.6	1.6	46.27	7.8	7.1	47.6	851.48	4.72	142.9	29.76	15.1	1.6	1.6	1.6	5.37	10	5	African American
UAB132_W1D5	0	1	0			17.6	40.5	1.7	6.89	1.6	10	1.6	1.6	1.9	1.7	1.6	1.6	10000	118.54	1.6	1.6	1.6	10.2	1.6	1.5	1.4	1058.52	20.15	724.11	7.62	1.4	1.6	1.6	9.3	10.75	7.1	47.6	6628.45	7.55	67.11	1.6	7.3	1.6	1.6	1.6	3.5	30	99	White
UAB132_W1D7	0	0	1			51.86	40.5	7.09	48.48	1.6	31.58	1.6	1.6	19.26	1.7	5.95	1.6	10000	178.3	4.61	1.6	1.6	10.2	1.6	1.5	1.4	1548.16	143.83	835.99	8.1	3.29	1.6	1.6	187.9	10.39	17.87	47.6	10000	1.2	136.11	76.51	38.11	1.6	1.6	1.6	9.33	30	99	White
Figure legend for abbreviations: interferon alpha (INF), interferon gamma (INF), interleukin 1 alpha (IL-1), interleukin 1 beta (IL-1), interleukin 1 receptor antagonist (IL-1RA), interleukin 2 (IL-2), interleukin 3 (IL-3), interleukin 4 (IL4), interleukin 5 (IL-5), interleukin 6 (IL-6), interleukin 7 (IL-7), interleukin 8 (IL-8), interleukin 9 (IL-9), interleukin 10 (IL10), interleukin 12 he…
[truncated: 6 more columns]
